# Supplementary material for: Ultrasound Images That Speak: Assessing the Therapeutic Decision in the Emergency Department Regarding the Risk–Benefit Ratio of Systemic Thrombolysis in Intermediate-High-Risk Pulmonary Embolism—A Case Report
Source: Diagnostics (Basel). 2025 Dec 23;16(1):48. doi: 10.3390/diagnostics16010048 (PMC12786310; doi:10.3390/diagnostics16010048)
Supplement: Supplementary file 1 [file diagnostics-16-00048-s001.zip]

Archive with 1 entries (1 files):
- diagnostics-4010275-supplementary.pdf
